# Supplementary material for: Solubility of Amino Acids in the Eutectic Solvent Constituted by Sodium Acetate Trihydrate and Urea and in Its Mixture with Water
Source: Int J Mol Sci. 2023 Jan 12;24(2):1550. doi: 10.3390/ijms24021550 (PMC9867164; doi:10.3390/ijms24021550)
Supplement: Supplementary file 1 [file ijms-24-01550-s001.zip]

Archive with 1 entries (1 files):
- ijms-2116090-supplementary.pdf
